# Supplementary material for: Histopathology and enhanced detection of tumor invasion of peritoneal membranes
Source: PLoS One. 2017 Mar 10;12(3):e0173833. doi: 10.1371/journal.pone.0173833 (PMC5345882; doi:10.1371/journal.pone.0173833)
Supplement: S1 Table — (XLSX) [file pone.0173833.s003.xlsx]

## Sheet: Sheet1
Tumor site	Tumor type	Tumor invasion of peritoneal membrane (yes/no)	Tumor invasion of pan-keratin positive stromal cells (yes/no)
Colon	Adenocarcinoma	No	No
Colon	Poorly differentiated neuroendocrine carcinoma	No	No
Colon	Adenocarcinoma	No	No
Colon	Adenocarcinoma	No	No
Colon	Adenocarcinoma	No	No
Colon	Adenocarcinoma	No	No
Colon	Adenocarcinoma	No	No
Colon	Adenocarcinoma	No	No
Colon	Adenocarcinoma	No	No
Colon	Adenocarcinoma	No	No
Colon	Adenocarcinoma	No	No
Colon	Adenocarcinoma	No	No
Colon	Adenocarcinoma	No	No
Colon	Adenocarcinoma	No	No
Colon	Adenocarcinoma	No	No
Colon	Medullary carcinoma	No	No
Colon	Adenocarcinoma	No	No
Colon	Adenocarcinoma	No	No
Colon	Adenocarcinoma	No	No
Colon	Adenocarcinoma	Yes	Yes
Colon	Adenocarcinoma	Yes	Yes
Colon	Adenocarcinoma	Yes	Yes
Colon	Adenocarcinoma	Yes	Yes
Colon	Adenocarcinoma	Yes	Yes
Colon	Colloid carcinoma	Yes	Yes
Colon	Adenocarcinoma	Yes	Yes
Colon	Adenocarcinoma	Yes	Yes
Colon	Adenocarcinoma	Yes	Yes
Colon	Adenocarcinoma	Yes	Yes
Colon	Adenocarcinoma	Yes	Yes
Colon	Adenocarcinoma	Yes	Yes
Colon	Adenocarcinoma	Yes	Yes
Colon	Adenocarcinoma	Yes	Yes
Colon	Adenocarcinoma	Yes	Yes
Colon	Adenocarcinoma	Yes	Yes
Colon	Adenocarcinoma	Yes	Yes
Colon	Adenocarcinoma	Yes	Yes
Colon	Adenocarcinoma	Yes	Yes
Colon	Adenocarcinoma	Yes	Yes
Colon	Adenocarcinoma	Yes	Yes
Colon	Adenocarcinoma	Yes	Yes
Colon	Adenosquamous carcinoma	Yes	Yes
Colon	Poorly differentiated neuroendocrine carcinoma	Yes	Yes
Colon	Adenocarcinoma	Yes	Yes
Colon	Adenocarcinoma	Yes	Yes
Colon	Adenocarcinoma	Yes	Yes
Colon	Adenocarcinoma	Yes	Yes
Colon	Adenocarcinoma	Yes	Yes
Colon	Adenocarcinoma	Yes	Yes
Colon	Adenocarcinoma	Yes	Yes
Colon	Adenocarcinoma	Yes	Yes
Colon	Adenocarcinoma	Yes	Yes
Colon	Adenocarcinoma	Yes	Yes
Colon	Adenocarcinoma	Yes	Yes
Colon	Adenocarcinoma	Yes	Yes
Colon	Adenocarcinoma	Yes	Yes
Appendix	Adenocarcinoma ex goblet cell carcinoid	No	No
Appendix	Adenocarcinoma ex goblet cell carcinoid	No	No
Appendix	Well-differentiated neuroendocrine neoplasm	Yes	Yes
Appendix	Well-differentiated neuroendocrine neoplasm	Yes	Yes
Appendix	Adenocarcinoma ex goblet cell carcinoid	Yes	Yes
Appendix	Colloid carcinoma	Yes	Yes
Appendix	Colloid carcinoma	Yes	Yes
Appendix	Colloid carcinoma	Yes	Yes
Appendix	Adenocarcinoma	Yes	Yes
Appendix	Adenocarcinoma	Yes	Yes
Appendix	Low-grade appendiceal mucinous neoplasm	Yes	Yes
Appendix	Low-grade appendiceal mucinous neoplasm	Yes	Yes
Appendix	Low-grade appendiceal mucinous neoplasm	Yes	Yes
Small intestine	Adenocarcinoma	No	No
Small intestine	Well-differentiated neuroendocrine neoplasm	No	No
Small intestine	Well-differentiated neuroendocrine neoplasm	No	No
Small intestine	Well-differentiated neuroendocrine neoplasm	No	No
Small intestine	Adenocarcinoma	Yes	Yes
Small intestine	Adenocarcinoma	Yes	Yes
Small intestine	Well-differentiated neuroendocrine neoplasm	Yes	Yes
Small intestine	Well-differentiated neuroendocrine neoplasm	Yes	Yes
Small intestine	Well-differentiated neuroendocrine neoplasm	Yes	Yes
Esophagus	Adenocarcinoma	No	No
Stomach (cardia)	Adenocarcinoma	No	No
Stomach	Adenocarcinoma, poorly cohesive/signet ring cell carcinoma	No	No
Esophagus	Adenocarcinoma, poorly cohesive/signet ring cell carcinoma	No	No
Esophagus	Adenocarcinoma	No	No
Stomach	Adenocarcinoma	Yes	Yes
Stomach	Adenocarcinoma, poorly cohesive/signet ring cell carcinoma	Yes	Yes
Stomach	Adenocarcinoma	Yes	Yes
Stomach	Adenocarcinoma	Yes	Yes
Stomach	Adenocarcinoma	Yes	Yes
Stomach	Adenocarcinoma, poorly cohesive/signet ring cell carcinoma	Yes	Yes
Stomach	Adenocarcinoma	Yes	Yes
Esophagus	Adenocarcinoma	Yes	Yes
Stomach	Adenocarcinoma, poorly cohesive/signet ring cell carcinoma	Yes	Yes
Esophagus	Adenocarcinoma	Yes	Yes
Stomach, antrum	Adenocarcinoma	Yes	Yes
Stomach	Adenocarcinoma	Yes	Yes
Stomach	Adenocarcinoma	Yes	Yes
Pancreas	Adenocarcinoma (ductal adenocarcinoma)	No	No
Pancreas	Adenocarcinoma (ductal adenocarcinoma)	No	No
Pancreas	Adenocarcinoma (ductal adenocarcinoma)	No	No
Pancreas	Adenocarcinoma (ductal adenocarcinoma)	No	No
Pancreas	Adenocarcinoma (ductal adenocarcinoma)	No	No
Pancreas	Adenocarcinoma (ductal adenocarcinoma)	Yes	Yes
Pancreas	Adenocarcinoma (ductal adenocarcinoma)	Yes	Yes
Pancreas	Adenocarcinoma (ductal adenocarcinoma)	Yes	Yes
Pancreas	Adenocarcinoma (ductal adenocarcinoma)	Yes	Yes
Pancreas	Adenocarcinoma (ductal adenocarcinoma)	Yes	Yes
Pancreas	Adenocarcinoma (ductal adenocarcinoma)	Yes	Yes
Pancreas	Adenocarcinoma (ductal adenocarcinoma)	Yes	Yes
Pancreas	Adenocarcinoma (ductal adenocarcinoma)	Yes	Yes
Pancreas	Adenocarcinoma (ductal adenocarcinoma)	Yes	Yes
Gallbladder	Adenocarcinoma (cholangiocarcinoma)	No	No
Gallbladder	Adenocarcinoma (cholangiocarcinoma)	No	No
Gallbladder	Adenocarcinoma (cholangiocarcinoma)	No	No
Gallbladder	Adenosquamous carcinoma (cholangiocarcinoma)	Yes	Yes
Gallbladder	Adenosquamous carcinoma (cholangiocarcinoma)	Yes	Yes
Gallbladder	Adenocarcinoma (cholangiocarcinoma)	Yes	Yes
Gallbladder	Adenocarcinoma (cholangiocarcinoma)	Yes	Yes
Gallbladder	Adenocarcinoma (cholangiocarcinoma)	Yes	Yes
Gallbladder	Adenocarcinoma (cholangiocarcinoma)	Yes	Yes
Gallbladder	Adenocarcinoma (cholangiocarcinoma)	Yes	Yes
